# Supplementary material for: Comparative transcriptome analyses of a late-maturing mandarin mutant and its original cultivar reveals gene expression profiling associated with citrus fruit maturation
Source: PeerJ. 2017 May 18;5:e3343. doi: 10.7717/peerj.3343 (PMC5438589; doi:10.7717/peerj.3343)
Supplement: File S1 [file peerj-05-3343-s001.zip]

Archive with 24 entries (23 files):
- Supplementary File/
- Supplementary File/All Supplementary Figures.doc
- Supplementary File/All Supplementary Tables.doc
- Supplementary File/Fig. S1.doc
- Supplementary File/Fig. S10.doc
- Supplementary File/Fig. S11.doc
- Supplementary File/Fig. S12.doc
- Supplementary File/Fig. S13.doc
- Supplementary File/Fig. S14.doc
- Supplementary File/Fig. S15.doc
- Supplementary File/Fig. S16.doc
- Supplementary File/Fig. S2.doc
- Supplementary File/Fig. S3.doc
- Supplementary File/Fig. S4.doc
- Supplementary File/Fig. S5.doc
- Supplementary File/Fig. S6.doc
- Supplementary File/Fig. S7.doc
- Supplementary File/Fig. S8.doc
- Supplementary File/Fig. S9.doc
- Supplementary File/File S1.xlsx
- Supplementary File/Table S1.doc
- Supplementary File/Table S2.doc
- Supplementary File/Table S3.doc
- Supplementary File/Table S4.doc
