# Supplementary material for: Comparative transcriptome analyses of a late-maturing mandarin mutant and its original cultivar reveals gene expression profiling associated with citrus fruit maturation
Source: PeerJ. 2017 May 18;5:e3343. doi: 10.7717/peerj.3343 (PMC5438589; doi:10.7717/peerj.3343)
Supplement: File S1 [file peerj-05-3343-s001.zip › Supplementary File/File S1.xlsx]

## Sheet: T1-VS-T3
#	Pathway	DEGs with pathway annotation (283)	All genes with pathway annotation (3516)	p_value	corr_p_value	Pathway ID
1	Phenylpropanoid biosynthesis	24 (8.48%)	82 (2.33%)	9.5757e-09	8.7139e-07	ko00940
2	Photosynthesis	14 (4.95%)	46 (1.31%)	7.9012e-06	0.00071901	ko00195
3	Plant-pathogen interaction	26 (9.19%)	130 (3.7%)	8.3036e-06	0.00075563	ko04626
4	Plant hormone signal transduction	31 (10.95%)	180 (5.12%)	2.7316e-05	0.0024857	ko04075
5	Phenylalanine metabolism	17 (6.01%)	72 (2.05%)	3.5858e-05	0.0032631	ko00360
6	Photosynthesis - antenna proteins	7 (2.47%)	15 (0.43%)	7.4464e-05	0.0067762	ko00196
7	Galactose metabolism	10 (3.53%)	45 (1.28%)	0.0024554	0.22344	ko00052
8	Starch and sucrose metabolism	21 (7.42%)	137 (3.9%)	0.0026574	0.24183	ko00500
9	Porphyrin and chlorophyll metabolism	8 (2.83%)	37 (1.05%)	0.007827	0.71226	ko00860
10	Amino sugar and nucleotide sugar metabolism	14 (4.95%)	89 (2.53%)	0.010616	0.96609	ko00520
11	Carotenoid biosynthesis	8 (2.83%)	40 (1.14%)	0.012629	1	ko00906
12	Pentose and glucuronate interconversions	10 (3.53%)	67 (1.91%)	0.039685	1	ko00040
13	alpha-Linolenic acid metabolism	3 (1.06%)	11 (0.31%)	0.052419	1	ko00592
14	Cyanoamino acid metabolism	4 (1.41%)	22 (0.63%)	0.095086	1	ko00460
15	Phenylalanine, tyrosine and tryptophan biosynthesis	6 (2.12%)	42 (1.19%)	0.11707	1	ko00400
16	Terpenoid backbone biosynthesis	7 (2.47%)	52 (1.48%)	0.12048	1	ko00900
17	Biosynthesis of unsaturated fatty acids	4 (1.41%)	29 (0.82%)	0.20099	1	ko01040
18	Ubiquinone and other terpenoid-quinone biosynthesis	7 (2.47%)	62 (1.76%)	0.22855	1	ko00130
19	Fructose and mannose metabolism	6 (2.12%)	52 (1.48%)	0.23757	1	ko00051
20	Cysteine and methionine metabolism	9 (3.18%)	85 (2.42%)	0.24212	1	ko00270
21	Glycine, serine and threonine metabolism	5 (1.77%)	42 (1.19%)	0.24637	1	ko00260
22	Ether lipid metabolism	2 (0.71%)	12 (0.34%)	0.25085	1	ko00565
23	Nitrogen metabolism	4 (1.41%)	32 (0.91%)	0.2541	1	ko00910
24	Ascorbate and aldarate metabolism	4 (1.41%)	33 (0.94%)	0.27243	1	ko00053
25	Stilbenoid, diarylheptanoid and gingerol biosynthesis	2 (0.71%)	14 (0.4%)	0.31262	1	ko00945
26	Pentose phosphate pathway	5 (1.77%)	48 (1.37%)	0.34295	1	ko00030
27	Flavone and flavonol biosynthesis	2 (0.71%)	15 (0.43%)	0.34315	1	ko00944
28	Sulfur relay system	2 (0.71%)	15 (0.43%)	0.34315	1	ko04122
29	Isoquinoline alkaloid biosynthesis	3 (1.06%)	26 (0.74%)	0.34934	1	ko00950
30	Glycerophospholipid metabolism	5 (1.77%)	51 (1.45%)	0.39246	1	ko00564
31	Selenocompound metabolism	2 (0.71%)	17 (0.48%)	0.40276	1	ko00450
32	Peroxisome	6 (2.12%)	64 (1.82%)	0.41172	1	ko04146
33	Protein processing in endoplasmic reticulum	15 (5.3%)	174 (4.95%)	0.42983	1	ko04141
34	Thiamine metabolism	1 (0.35%)	7 (0.2%)	0.44452	1	ko00730
35	Riboflavin metabolism	1 (0.35%)	7 (0.2%)	0.44452	1	ko00740
36	Glycolysis / Gluconeogenesis	9 (3.18%)	104 (2.96%)	0.46182	1	ko00010
37	Taurine and hypotaurine metabolism	1 (0.35%)	8 (0.23%)	0.48932	1	ko00430
38	C5-Branched dibasic acid metabolism	1 (0.35%)	8 (0.23%)	0.48932	1	ko00660
39	ABC transporters	1 (0.35%)	9 (0.26%)	0.53052	1	ko02010
40	Zeatin biosynthesis	2 (0.71%)	22 (0.63%)	0.53885	1	ko00908
41	Butanoate metabolism	2 (0.71%)	22 (0.63%)	0.53885	1	ko00650
42	Base excision repair	3 (1.06%)	35 (1%)	0.54368	1	ko03410
43	Flavonoid biosynthesis	3 (1.06%)	37 (1.05%)	0.58229	1	ko00941
44	Sphingolipid metabolism	2 (0.71%)	24 (0.68%)	0.587	1	ko00600
45	Valine, leucine and isoleucine biosynthesis	3 (1.06%)	38 (1.08%)	0.6008	1	ko00290
46	Fatty acid metabolism	3 (1.06%)	39 (1.11%)	0.61877	1	ko00071
47	N-Glycan biosynthesis	3 (1.06%)	40 (1.14%)	0.63618	1	ko00510
48	Carbon fixation in photosynthetic organisms	5 (1.77%)	67 (1.91%)	0.63704	1	ko00710
49	Endocytosis	4 (1.41%)	56 (1.59%)	0.67161	1	ko04144
50	Glyoxylate and dicarboxylate metabolism	2 (0.71%)	28 (0.8%)	0.67189	1	ko00630
51	Pantothenate and CoA biosynthesis	2 (0.71%)	29 (0.82%)	0.69078	1	ko00770
52	beta-Alanine metabolism	2 (0.71%)	29 (0.82%)	0.69078	1	ko00410
53	Circadian rhythm - mammal	1 (0.35%)	14 (0.4%)	0.69182	1	ko04710
54	Glycerolipid metabolism	3 (1.06%)	45 (1.28%)	0.71483	1	ko00561
55	Diterpenoid biosynthesis	1 (0.35%)	15 (0.43%)	0.71672	1	ko00904
56	Natural killer cell mediated cytotoxicity	1 (0.35%)	15 (0.43%)	0.71672	1	ko04650
57	Tropane, piperidine and pyridine alkaloid biosynthesis	2 (0.71%)	31 (0.88%)	0.72587	1	ko00960
58	Glycosphingolipid biosynthesis - globo series	1 (0.35%)	16 (0.46%)	0.73962	1	ko00603
59	Lysine biosynthesis	1 (0.35%)	16 (0.46%)	0.73962	1	ko00300
60	Tyrosine metabolism	3 (1.06%)	47 (1.34%)	0.74239	1	ko00350
61	Arginine and proline metabolism	4 (1.41%)	63 (1.79%)	0.75909	1	ko00330
62	Glycosylphosphatidylinositol(GPI)-anchor biosynthesis	1 (0.35%)	17 (0.48%)	0.76067	1	ko00563
63	Steroid biosynthesis	2 (0.71%)	35 (1%)	0.78601	1	ko00100
64	Purine metabolism	9 (3.18%)	141 (4.01%)	0.8142	1	ko00230
65	Pyruvate metabolism	4 (1.41%)	69 (1.96%)	0.81878	1	ko00620
66	One carbon pool by folate	1 (0.35%)	21 (0.6%)	0.82923	1	ko00670
67	Protein export	2 (0.71%)	39 (1.11%)	0.83426	1	ko03060
68	Fatty acid biosynthesis	2 (0.71%)	39 (1.11%)	0.83426	1	ko00061
69	Inositol phosphate metabolism	3 (1.06%)	56 (1.59%)	0.84105	1	ko00562
70	Glutathione metabolism	5 (1.77%)	88 (2.5%)	0.84903	1	ko00480
71	Alanine, aspartate and glutamate metabolism	2 (0.71%)	41 (1.17%)	0.85451	1	ko00250
72	Circadian rhythm - plant	1 (0.35%)	23 (0.65%)	0.85577	1	ko04712
73	Phosphatidylinositol signaling system	2 (0.71%)	43 (1.22%)	0.87248	1	ko04070
74	SNARE interactions in vesicular transport	1 (0.35%)	26 (0.74%)	0.88807	1	ko04130
75	Pyrimidine metabolism	6 (2.12%)	112 (3.19%)	0.89889	1	ko00240
76	Sulfur metabolism	1 (0.35%)	28 (0.8%)	0.90549	1	ko00920
77	Mismatch repair	1 (0.35%)	29 (0.82%)	0.91316	1	ko03430
78	Propanoate metabolism	1 (0.35%)	29 (0.82%)	0.91316	1	ko00640
79	Citrate cycle (TCA cycle)	2 (0.71%)	49 (1.39%)	0.91486	1	ko00020
80	Homologous recombination	1 (0.35%)	31 (0.88%)	0.92668	1	ko03440
81	Aminoacyl-tRNA biosynthesis	2 (0.71%)	57 (1.62%)	0.95113	1	ko00970
82	DNA replication	1 (0.35%)	37 (1.05%)	0.95591	1	ko03030
83	Phagosome	3 (1.06%)	78 (2.22%)	0.95732	1	ko04145
84	RNA polymerase	1 (0.35%)	43 (1.22%)	0.97351	1	ko03020
85	Spliceosome	7 (2.47%)	161 (4.58%)	0.97991	1	ko03040
86	Oxidative phosphorylation	4 (1.41%)	111 (3.16%)	0.98271	1	ko00190
87	Ubiquitin mediated proteolysis	3 (1.06%)	97 (2.76%)	0.98769	1	ko04120
88	Ribosome	7 (2.47%)	211 (6%)	0.99882	1	ko03010
89	mRNA surveillance pathway	1 (0.35%)	87 (2.47%)	0.99939	1	ko03015
90	Ribosome biogenesis in eukaryotes	1 (0.35%)	92 (2.62%)	0.9996	1	ko03008
91	RNA transport	1 (0.35%)	154 (4.38%)	1	1	ko03013

## Sheet: T2-VS-T1
#	Pathway	DEGs with pathway annotation (348)	All genes with pathway annotation (3516)	p_value	corr_p_value	Pathway ID
1	Photosynthesis	18 (5.17%)	46 (1.31%)	1.1384e-07	1.1384e-05	ko00195
2	Photosynthesis - antenna proteins	10 (2.87%)	15 (0.43%)	1.5234e-07	1.5234e-05	ko00196
3	Plant-pathogen interaction	32 (9.2%)	130 (3.7%)	5.5471e-07	5.5471e-05	ko04626
4	Phenylpropanoid biosynthesis	22 (6.32%)	82 (2.33%)	7.982e-06	0.0007982	ko00940
5	Cyanoamino acid metabolism	9 (2.59%)	22 (0.63%)	0.00012713	0.012713	ko00460
6	Biosynthesis of unsaturated fatty acids	9 (2.59%)	29 (0.82%)	0.0013656	0.13656	ko01040
7	Phenylalanine metabolism	16 (4.6%)	72 (2.05%)	0.001385	0.1385	ko00360
8	Flavonoid biosynthesis	10 (2.87%)	37 (1.05%)	0.0023996	0.23996	ko00941
9	Starch and sucrose metabolism	23 (6.61%)	137 (3.9%)	0.007176	0.7176	ko00500
10	Stilbenoid, diarylheptanoid and gingerol biosynthesis	5 (1.44%)	14 (0.4%)	0.0086944	0.86944	ko00945
11	Fatty acid biosynthesis	9 (2.59%)	39 (1.11%)	0.011878	1	ko00061
12	Flavone and flavonol biosynthesis	5 (1.44%)	15 (0.43%)	0.012004	1	ko00944
13	Glycine, serine and threonine metabolism	9 (2.59%)	42 (1.19%)	0.019183	1	ko00260
14	Plant hormone signal transduction	26 (7.47%)	180 (5.12%)	0.028954	1	ko04075
15	Pentose and glucuronate interconversions	12 (3.45%)	67 (1.91%)	0.02921	1	ko00040
16	Nitrogen metabolism	7 (2.01%)	32 (0.91%)	0.033463	1	ko00910
17	Taurine and hypotaurine metabolism	3 (0.86%)	8 (0.23%)	0.036902	1	ko00430
18	Fructose and mannose metabolism	9 (2.59%)	52 (1.48%)	0.066106	1	ko00051
19	Carotenoid biosynthesis	7 (2.01%)	40 (1.14%)	0.094231	1	ko00906
20	Ascorbate and aldarate metabolism	6 (1.72%)	33 (0.94%)	0.1012	1	ko00053
21	Ether lipid metabolism	3 (0.86%)	12 (0.34%)	0.10794	1	ko00565
22	Phenylalanine, tyrosine and tryptophan biosynthesis	7 (2.01%)	42 (1.19%)	0.11537	1	ko00400
23	Carbon fixation in photosynthetic organisms	10 (2.87%)	67 (1.91%)	0.12076	1	ko00710
24	Arachidonic acid metabolism	3 (0.86%)	13 (0.37%)	0.13049	1	ko00590
25	Riboflavin metabolism	2 (0.57%)	7 (0.2%)	0.14702	1	ko00740
26	Galactose metabolism	7 (2.01%)	45 (1.28%)	0.15128	1	ko00052
27	Porphyrin and chlorophyll metabolism	6 (1.72%)	37 (1.05%)	0.1533	1	ko00860
28	Other glycan degradation	3 (0.86%)	14 (0.4%)	0.15452	1	ko00511
29	Valine, leucine and isoleucine biosynthesis	6 (1.72%)	38 (1.08%)	0.16789	1	ko00290
30	Lysine degradation	3 (0.86%)	15 (0.43%)	0.17979	1	ko00310
31	Circadian rhythm - plant	4 (1.15%)	23 (0.65%)	0.1873	1	ko04712
32	Glycolysis / Gluconeogenesis	13 (3.74%)	104 (2.96%)	0.22506	1	ko00010
33	Terpenoid backbone biosynthesis	7 (2.01%)	52 (1.48%)	0.25147	1	ko00900
34	Isoquinoline alkaloid biosynthesis	4 (1.15%)	26 (0.74%)	0.25261	1	ko00950
35	Base excision repair	5 (1.44%)	35 (1%)	0.26161	1	ko03410
36	alpha-Linolenic acid metabolism	2 (0.57%)	11 (0.31%)	0.29827	1	ko00592
37	Limonene and pinene degradation	2 (0.57%)	11 (0.31%)	0.29827	1	ko00903
38	Glyoxylate and dicarboxylate metabolism	4 (1.15%)	28 (0.8%)	0.29845	1	ko00630
39	Pentose phosphate pathway	6 (1.72%)	48 (1.37%)	0.33748	1	ko00030
40	One carbon pool by folate	3 (0.86%)	21 (0.6%)	0.34544	1	ko00670
41	Phagosome	9 (2.59%)	78 (2.22%)	0.36561	1	ko04145
42	Butanoate metabolism	3 (0.86%)	22 (0.63%)	0.37364	1	ko00650
43	Pyruvate metabolism	8 (2.3%)	69 (1.96%)	0.37396	1	ko00620
44	Amino sugar and nucleotide sugar metabolism	10 (2.87%)	89 (2.53%)	0.38544	1	ko00520
45	Lipoic acid metabolism	1 (0.29%)	5 (0.14%)	0.40633	1	ko00785
46	Brassinosteroid biosynthesis	1 (0.29%)	5 (0.14%)	0.40633	1	ko00905
47	Circadian rhythm - mammal	2 (0.57%)	14 (0.4%)	0.41031	1	ko04710
48	Ubiquinone and other terpenoid-quinone biosynthesis	7 (2.01%)	62 (1.76%)	0.4167	1	ko00130
49	Arginine and proline metabolism	7 (2.01%)	63 (1.79%)	0.43355	1	ko00330
50	Diterpenoid biosynthesis	2 (0.57%)	15 (0.43%)	0.44577	1	ko00904
51	Natural killer cell mediated cytotoxicity	2 (0.57%)	15 (0.43%)	0.44577	1	ko04650
52	Glycosphingolipid biosynthesis - ganglio series	1 (0.29%)	6 (0.17%)	0.46517	1	ko00604
53	Cysteine and methionine metabolism	9 (2.59%)	85 (2.42%)	0.46839	1	ko00270
54	Glycosphingolipid biosynthesis - globo series	2 (0.57%)	16 (0.46%)	0.48002	1	ko00603
55	Lysine biosynthesis	2 (0.57%)	16 (0.46%)	0.48002	1	ko00300
56	Histidine metabolism	2 (0.57%)	17 (0.48%)	0.51293	1	ko00340
57	Thiamine metabolism	1 (0.29%)	7 (0.2%)	0.5182	1	ko00730
58	Pantothenate and CoA biosynthesis	3 (0.86%)	29 (0.82%)	0.55854	1	ko00770
59	Propanoate metabolism	3 (0.86%)	29 (0.82%)	0.55854	1	ko00640
60	Protein processing in endoplasmic reticulum	17 (4.89%)	174 (4.95%)	0.56244	1	ko04141
61	C5-Branched dibasic acid metabolism	1 (0.29%)	8 (0.23%)	0.56598	1	ko00660
62	Glycerophospholipid metabolism	5 (1.44%)	51 (1.45%)	0.57866	1	ko00564
63	Tropane, piperidine and pyridine alkaloid biosynthesis	3 (0.86%)	31 (0.88%)	0.60514	1	ko00960
64	ABC transporters	1 (0.29%)	9 (0.26%)	0.60904	1	ko02010
65	Vitamin B6 metabolism	1 (0.29%)	10 (0.28%)	0.64783	1	ko00750
66	Glutathione metabolism	8 (2.3%)	88 (2.5%)	0.65489	1	ko00480
67	Tryptophan metabolism	2 (0.57%)	22 (0.63%)	0.65589	1	ko00380
68	Inositol phosphate metabolism	5 (1.44%)	56 (1.59%)	0.66339	1	ko00562
69	Glycerolipid metabolism	4 (1.15%)	45 (1.28%)	0.66445	1	ko00561
70	Steroid biosynthesis	3 (0.86%)	35 (1%)	0.68813	1	ko00100
71	Tyrosine metabolism	4 (1.15%)	47 (1.34%)	0.69821	1	ko00350
72	Valine, leucine and isoleucine degradation	4 (1.15%)	48 (1.37%)	0.71415	1	ko00280
73	Glycosaminoglycan degradation	1 (0.29%)	12 (0.34%)	0.71428	1	ko00531
74	Citrate cycle (TCA cycle)	4 (1.15%)	49 (1.39%)	0.72947	1	ko00020
75	SNARE interactions in vesicular transport	2 (0.57%)	26 (0.74%)	0.74449	1	ko04130
76	Fatty acid metabolism	3 (0.86%)	39 (1.11%)	0.75737	1	ko00071
77	N-Glycan biosynthesis	3 (0.86%)	40 (1.14%)	0.7726	1	ko00510
78	Alanine, aspartate and glutamate metabolism	3 (0.86%)	41 (1.17%)	0.78705	1	ko00250
79	Sulfur relay system	1 (0.29%)	15 (0.43%)	0.79126	1	ko04122
80	Mismatch repair	2 (0.57%)	29 (0.82%)	0.79746	1	ko03430
81	beta-Alanine metabolism	2 (0.57%)	29 (0.82%)	0.79746	1	ko00410
82	Selenocompound metabolism	1 (0.29%)	17 (0.48%)	0.8307	1	ko00450
83	Ubiquitin mediated proteolysis	7 (2.01%)	97 (2.76%)	0.85978	1	ko04120
84	Peroxisome	4 (1.15%)	64 (1.82%)	0.89113	1	ko04146
85	Zeatin biosynthesis	1 (0.29%)	22 (0.63%)	0.89976	1	ko00908
86	Sphingolipid metabolism	1 (0.29%)	24 (0.68%)	0.91873	1	ko00600
87	Endocytosis	3 (0.86%)	56 (1.59%)	0.92648	1	ko04144
88	Sulfur metabolism	1 (0.29%)	28 (0.8%)	0.94661	1	ko00920
89	Proteasome	2 (0.57%)	46 (1.31%)	0.95092	1	ko03050
90	Homologous recombination	1 (0.29%)	31 (0.88%)	0.96105	1	ko03440
91	Aminoacyl-tRNA biosynthesis	2 (0.57%)	57 (1.62%)	0.98156	1	ko00970
92	Nucleotide excision repair	2 (0.57%)	58 (1.65%)	0.98316	1	ko03420
93	Phosphatidylinositol signaling system	1 (0.29%)	43 (1.22%)	0.989	1	ko04070
94	Purine metabolism	7 (2.01%)	141 (4.01%)	0.9899	1	ko00230
95	Oxidative phosphorylation	4 (1.15%)	111 (3.16%)	0.99676	1	ko00190
96	Spliceosome	6 (1.72%)	161 (4.58%)	0.99922	1	ko03040
97	Pyrimidine metabolism	3 (0.86%)	112 (3.19%)	0.99934	1	ko00240
98	Ribosome biogenesis in eukaryotes	1 (0.29%)	92 (2.62%)	0.99994	1	ko03008
99	RNA transport	2 (0.57%)	154 (4.38%)	1	1	ko03013
100	Ribosome	2 (0.57%)	211 (6%)	1	1	ko03010

## Sheet: T2-VS-T3
#	Pathway	DEGs with pathway annotation (248)	All genes with pathway annotation (3516)	p_value	corr_p_value	Pathway ID
1	Photosynthesis	26 (10.48%)	46 (1.31%)	5.1027e-19	4.6434e-17	ko00195
2	Photosynthesis - antenna proteins	11 (4.44%)	15 (0.43%)	1.8431e-10	1.6772e-08	ko00196
3	Phenylpropanoid biosynthesis	24 (9.68%)	82 (2.33%)	6.3286e-10	5.759e-08	ko00940
4	Phenylalanine metabolism	16 (6.45%)	72 (2.05%)	2.6448e-05	0.0024068	ko00360
5	Nitrogen metabolism	9 (3.63%)	32 (0.91%)	0.00024845	0.022609	ko00910
6	Flavone and flavonol biosynthesis	6 (2.42%)	15 (0.43%)	0.00033744	0.030707	ko00944
7	Cyanoamino acid metabolism	7 (2.82%)	22 (0.63%)	0.00054299	0.049412	ko00460
8	Stilbenoid, diarylheptanoid and gingerol biosynthesis	5 (2.02%)	14 (0.4%)	0.0019788	0.18007	ko00945
9	Glyoxylate and dicarboxylate metabolism	7 (2.82%)	28 (0.8%)	0.0026144	0.23791	ko00630
10	Flavonoid biosynthesis	8 (3.23%)	37 (1.05%)	0.0035075	0.31918	ko00941
11	Porphyrin and chlorophyll metabolism	8 (3.23%)	37 (1.05%)	0.0035075	0.31918	ko00860
12	Plant-pathogen interaction	18 (7.26%)	130 (3.7%)	0.0039071	0.35554	ko04626
13	Tryptophan metabolism	5 (2.02%)	22 (0.63%)	0.016347	1	ko00380
14	Carbon fixation in photosynthetic organisms	10 (4.03%)	67 (1.91%)	0.017623	1	ko00710
15	Diterpenoid biosynthesis	4 (1.61%)	15 (0.43%)	0.017742	1	ko00904
16	Lysine degradation	4 (1.61%)	15 (0.43%)	0.017742	1	ko00310
17	Carotenoid biosynthesis	7 (2.82%)	40 (1.14%)	0.019945	1	ko00906
18	Ascorbate and aldarate metabolism	6 (2.42%)	33 (0.94%)	0.025555	1	ko00053
19	Ubiquinone and other terpenoid-quinone biosynthesis	9 (3.63%)	62 (1.76%)	0.028048	1	ko00130
20	Cysteine and methionine metabolism	11 (4.44%)	85 (2.42%)	0.034687	1	ko00270
21	Limonene and pinene degradation	3 (1.21%)	11 (0.31%)	0.037456	1	ko00903
22	Pentose and glucuronate interconversions	9 (3.63%)	67 (1.91%)	0.04358	1	ko00040
23	Starch and sucrose metabolism	15 (6.05%)	137 (3.9%)	0.056308	1	ko00500
24	Synthesis and degradation of ketone bodies	2 (0.81%)	6 (0.17%)	0.061517	1	ko00072
25	Butanoate metabolism	4 (1.61%)	22 (0.63%)	0.064618	1	ko00650
26	Other glycan degradation	3 (1.21%)	14 (0.4%)	0.070713	1	ko00511
27	Glycine, serine and threonine metabolism	6 (2.42%)	42 (1.19%)	0.071621	1	ko00260
28	Glycerolipid metabolism	6 (2.42%)	45 (1.28%)	0.093542	1	ko00561
29	Taurine and hypotaurine metabolism	2 (0.81%)	8 (0.23%)	0.10464	1	ko00430
30	Histidine metabolism	3 (1.21%)	17 (0.48%)	0.11327	1	ko00340
31	Fatty acid metabolism	5 (2.02%)	39 (1.11%)	0.1365	1	ko00071
32	Biosynthesis of unsaturated fatty acids	4 (1.61%)	29 (0.82%)	0.14375	1	ko01040
33	Propanoate metabolism	4 (1.61%)	29 (0.82%)	0.14375	1	ko00640
34	Terpenoid backbone biosynthesis	6 (2.42%)	52 (1.48%)	0.1568	1	ko00900
35	Phenylalanine, tyrosine and tryptophan biosynthesis	5 (2.02%)	42 (1.19%)	0.17087	1	ko00400
36	Tropane, piperidine and pyridine alkaloid biosynthesis	4 (1.61%)	31 (0.88%)	0.17121	1	ko00960
37	Glycolysis / Gluconeogenesis	10 (4.03%)	104 (2.96%)	0.19529	1	ko00010
38	Plant hormone signal transduction	16 (6.45%)	180 (5.12%)	0.19758	1	ko04075
39	Ether lipid metabolism	2 (0.81%)	12 (0.34%)	0.20557	1	ko00565
40	Pyruvate metabolism	7 (2.82%)	69 (1.96%)	0.21083	1	ko00620
41	Arachidonic acid metabolism	2 (0.81%)	13 (0.37%)	0.2323	1	ko00590
42	Valine, leucine and isoleucine degradation	5 (2.02%)	48 (1.37%)	0.24792	1	ko00280
43	Isoquinoline alkaloid biosynthesis	3 (1.21%)	26 (0.74%)	0.27643	1	ko00950
44	Peroxisome	6 (2.42%)	64 (1.82%)	0.29541	1	ko04146
45	Lipoic acid metabolism	1 (0.4%)	5 (0.14%)	0.30646	1	ko00785
46	beta-Alanine metabolism	3 (1.21%)	29 (0.82%)	0.33595	1	ko00410
47	Glycosphingolipid biosynthesis - ganglio series	1 (0.4%)	6 (0.17%)	0.35545	1	ko00604
48	Riboflavin metabolism	1 (0.4%)	7 (0.2%)	0.40099	1	ko00740
49	Tyrosine metabolism	4 (1.61%)	47 (1.34%)	0.42588	1	ko00350
50	Pentose phosphate pathway	4 (1.61%)	48 (1.37%)	0.44205	1	ko00030
51	One carbon pool by folate	2 (0.81%)	21 (0.6%)	0.44221	1	ko00670
52	C5-Branched dibasic acid metabolism	1 (0.4%)	8 (0.23%)	0.44332	1	ko00660
53	Glycerophospholipid metabolism	4 (1.61%)	51 (1.45%)	0.48969	1	ko00564
54	Circadian rhythm - plant	2 (0.81%)	23 (0.65%)	0.49013	1	ko04712
55	alpha-Linolenic acid metabolism	1 (0.4%)	11 (0.31%)	0.55327	1	ko00592
56	Alanine, aspartate and glutamate metabolism	3 (1.21%)	41 (1.17%)	0.56091	1	ko00250
57	Inositol phosphate metabolism	4 (1.61%)	56 (1.59%)	0.56503	1	ko00562
58	Glycosaminoglycan degradation	1 (0.4%)	12 (0.34%)	0.58488	1	ko00531
59	Glutathione metabolism	6 (2.42%)	88 (2.5%)	0.59615	1	ko00480
60	Sulfur metabolism	2 (0.81%)	28 (0.8%)	0.59798	1	ko00920
61	Amino sugar and nucleotide sugar metabolism	6 (2.42%)	89 (2.53%)	0.60743	1	ko00520
62	Circadian rhythm - mammal	1 (0.4%)	14 (0.4%)	0.64157	1	ko04710
63	Arginine and proline metabolism	4 (1.61%)	63 (1.79%)	0.65941	1	ko00330
64	Sulfur relay system	1 (0.4%)	15 (0.43%)	0.66695	1	ko04122
65	Natural killer cell mediated cytotoxicity	1 (0.4%)	15 (0.43%)	0.66695	1	ko04650
66	Glycosphingolipid biosynthesis - globo series	1 (0.4%)	16 (0.46%)	0.69054	1	ko00603
67	Protein processing in endoplasmic reticulum	11 (4.44%)	174 (4.95%)	0.69484	1	ko04141
68	Selenocompound metabolism	1 (0.4%)	17 (0.48%)	0.71247	1	ko00450
69	Fructose and mannose metabolism	3 (1.21%)	52 (1.48%)	0.72162	1	ko00051
70	Valine, leucine and isoleucine biosynthesis	2 (0.81%)	38 (1.08%)	0.76059	1	ko00290
71	Zeatin biosynthesis	1 (0.4%)	22 (0.63%)	0.80095	1	ko00908
72	Phosphatidylinositol signaling system	2 (0.81%)	43 (1.22%)	0.81823	1	ko04070
73	Proteasome	2 (0.81%)	46 (1.31%)	0.84656	1	ko03050
74	Citrate cycle (TCA cycle)	2 (0.81%)	49 (1.39%)	0.87083	1	ko00020
75	Pantothenate and CoA biosynthesis	1 (0.4%)	29 (0.82%)	0.88117	1	ko00770
76	Oxidative phosphorylation	5 (2.02%)	111 (3.16%)	0.90238	1	ko00190
77	Phagosome	3 (1.21%)	78 (2.22%)	0.92172	1	ko04145
78	Steroid biosynthesis	1 (0.4%)	35 (1%)	0.9237	1	ko00100
79	Base excision repair	1 (0.4%)	35 (1%)	0.9237	1	ko03410
80	Protein export	1 (0.4%)	39 (1.11%)	0.94323	1	ko03060
81	Fatty acid biosynthesis	1 (0.4%)	39 (1.11%)	0.94323	1	ko00061
82	Galactose metabolism	1 (0.4%)	45 (1.28%)	0.9636	1	ko00052
83	Aminoacyl-tRNA biosynthesis	1 (0.4%)	57 (1.62%)	0.98507	1	ko00970
84	Nucleotide excision repair	1 (0.4%)	58 (1.65%)	0.98614	1	ko03420
85	Ubiquitin mediated proteolysis	2 (0.81%)	97 (2.76%)	0.99358	1	ko04120
86	Purine metabolism	3 (1.21%)	141 (4.01%)	0.99803	1	ko00230
87	Ribosome biogenesis in eukaryotes	1 (0.4%)	92 (2.62%)	0.99891	1	ko03008
88	Pyrimidine metabolism	1 (0.4%)	112 (3.19%)	0.99976	1	ko00240
89	RNA transport	2 (0.81%)	154 (4.38%)	0.99987	1	ko03013
90	Spliceosome	1 (0.4%)	161 (4.58%)	0.99999	1	ko03040
91	Ribosome	1 (0.4%)	211 (6%)	1	1	ko03010
